# Supplementary material for: Unraveling the Genetic Links: The Impacts of Antidiabetic Drugs on Stroke Risk
Source: Rev Cardiovasc Med. 2025 Oct 23;26(10):40051. doi: 10.31083/RCM40051 (PMC12593820; doi:10.31083/RCM40051)
Supplement: Supplementary file 1 [file 2153-8174-26-10-40051-s1.zip]

Archive with 2 entries (2 files):
- STROBE-MR-checklist.docx
- Supplementary Tables.xlsx
