# Supplementary material for: Unraveling the Genetic Links: The Impacts of Antidiabetic Drugs on Stroke Risk
Source: Rev Cardiovasc Med. 2025 Oct 23;26(10):40051. doi: 10.31083/RCM40051 (PMC12593820; doi:10.31083/RCM40051)
Supplement: Supplementary file 1 [file 2153-8174-26-10-40051-s1.zip › Supplementary Tables.xlsx]

## Sheet: Supplementary Table 1
Table S1. The details of Blood used in the study
Tissuse	Number of samples	Ancestry	Consortium	Released version	PMID	Web link
Whole blood	31684	Mostly European	The BloodGen	2019.12.23	34475573	https://Bloodgen.org/
Artery Aorta	387	European	The GTEx	v.8	23715323	https://console.cloud.google.com/storage/browser/gtex-resources
Artery Coronary	213	European	The GTEx	v.8	23715323	https://console.cloud.google.com/storage/browser/gtex-resources
Artery Tibial	584	European	The GTEx	v.8	23715323	https://console.cloud.google.com/storage/browser/gtex-resources

## Sheet: Supplementary Table 2
Table S2. Details on the characteristics of each GWAS dataset
Phenotype	Data source	Total sample size	Population
Stroke	Ischemic stroke Mishra A, Malik R, Hachiya T, et al. Stroke genetics informs drug discovery and risk prediction across ancestries [published correction appears in Nature. 2022 Dec;612(7938):E7]. Nature. 2022;611(7934):115-123.	AIS:62,100 cases, 1,234,808 controls CES:10,804 cases, 1,234,808 controls LAS:6,399 cases, 1,234,808 controls SVS:6,811 cases, 1,234,808 controls	European
T2D	Mahajan, Anubha et al. “Multi-ancestry genetic study of type 2 diabetes highlights the power of diverse populations for discovery and translation.” Nature genetics vol. 54,5 (2022): 560-572	80,154 cases, 853,816 controls	European
HbA1c、2hGlu	Chen, Ji et al. “The trans-ancestral genomic architecture of glycemic traits.” Nature genetics vol. 53,6 (2021): 840-860.	281416	European
FI	Lagou, Vasiliki et al. “Sex-dimorphic genetic effects and novel loci for fasting glucose and insulin variability.” Nature communications vol. 12,1 24. 5 Jan. 2021.	105056	European
FG	Lagou, Vasiliki et al. “Sex-dimorphic genetic effects and novel loci for fasting glucose and insulin variability.” Nature communications vol. 12,1 24. 5 Jan. 2021	151188	European

## Sheet: Supplementary Table 3
Table S3.The summary-based MR association between antidiabetic drug target gene expression in different tissue and the risk of HbA1c.
Tissue	probeID	ProbeChr	Gene	Probe_bp	topSNP	topSNP_chr	topSNP_bp	A1	A2	Freq	b_GWAS	se_GWAS	p_GWAS	b_eQTL	se_eQTL	p_eQTL	b_SMR	se_SMR	p_SMR	p_SMR_multi	p_HEIDI	nsnp_HEIDI
Blood	ENSG00000111725	12	PRKAB1	120112496	rs11064881	12	120146925	A	G	0.0675944	0.0069	0.0027	0.0106018	0.809455	0.0146735	0	0.00852425	0.00333915	0.0106855	0.000309234	0.00298865	20
Blood	ENSG00000112164	6	GLP1R	39036046	rs9283907	6	39026703	A	G	0.170974	-0.0018	0.0018	0.31731	0.101336	0.0115312	1.5225e-18	-0.0177627	0.0178773	0.320423	0.0589546	0.265734	19
Blood	ENSG00000132170	3	PPARG	12402361	rs1699346	3	12504295	C	A	0.427435	0.0036	0.0014	0.010128	0.252822	0.00794678	4.09248e-222	0.0142393	0.00555555	0.0103751	5.19979e-06	0.145705	20
Blood	ENSG00000140675	16	SLC5A2	31498252	rs6565236	16	31517648	T	A	0.258449	-0.0051	0.0015	0.000673859	0.0565541	0.00925357	9.8637e-10	-0.0901791	0.0303514	0.00296666	0.00296666	0.114614	20
Blood	ENSG00000171105	19	INSR	7203155	rs4640294	19	7297710	G	A	0.258449	-0.003	0.0019	0.114348	0.0867737	0.009791	7.817e-19	-0.0345727	0.0222408	0.120072	0.134292	0.759281	19
Blood	ENSG00000171503	4	ETFDH	159612026	rs17843966	4	159629814	C	A	0.246521	-0.0035	0.0016	0.028706	0.367321	0.00972397	0	-0.00952845	0.00436316	0.0289739	0.349222	0.306647	20
Blood	ENSG00000187486	11	KCNJ11	17409142	rs2074310	11	17421886	T	C	0.349901	0.0034	0.0013	0.0089127	0.157188	0.012183	4.37435e-38	0.0216301	0.00843856	0.0103697	0.0103697	0.661646	20
Blood	ENSG00000197635	2	DPP4	162889901	rs13015258	2	162930725	T	G	0.399602	0.0022	0.0015	0.142467	0.128405	0.00816117	8.90042e-56	0.0171334	0.0117325	0.144198	0.413679	0.264233	20
Artery Aorta	ENSG00000171503	4	ETFDH	159593277	rs11559290	4	159601676	T	C	0.863817	-0.002	0.002	0.31731	0.570885	0.0700484	3.64315e-16	-0.00350333	0.00352961	0.320926	0.320926	0.934246	20
Artery Aorta	ENSG00000187486	11	KCNJ11	17407406	rs2285676	11	17408025	G	A	0.375746	-0.0018	0.0013	0.16617	0.511034	0.0446732	2.65755e-30	-0.00352227	0.00256243	0.169261	0.358184	0.134105	20
Artery Aorta	ENSG00000006071	11	ABCC8	17414432	rs77889556	11	17498057	A	G	0.171968	0.0037	0.0023	0.107683	1.2037	0.0788081	1.14287e-52	0.00307386	0.00192134	0.109633	0.0151538	0.298011	20
Artery Aorta	ENSG00000171105	19	INSR	7112266	rs2081879	19	7249597	T	C	0.477137	-0.0033	0.002	0.0989429	0.277539	0.0352724	3.5908e-15	-0.0118902	0.00736293	0.106338	0.218022	0.447154	20
Artery Coronary	ENSG00000171503	4	ETFDH	159593277	rs28654650	4	159515380	C	G	0.132207	0.0016	0.002	0.423711	-0.478015	0.0759223	3.05219e-10	-0.00334718	0.00421761	0.427417	0.427417	0.990124	8
Artery Coronary	ENSG00000006071	11	ABCC8	17414432	rs77889556	11	17498057	A	G	0.171968	0.0037	0.0023	0.107683	1.07385	0.107712	2.06884e-23	0.00344555	0.00216953	0.112252	0.112252	0.226844	10
Artery Tibial	ENSG00000171503	4	ETFDH	159593277	rs11559290	4	159601676	T	C	0.863817	-0.002	0.002	0.31731	0.540629	0.0447497	1.32814e-33	-0.00369939	0.00371205	0.318963	0.163689	0.988948	15
Artery Tibial	ENSG00000112164	6	GLP1R	39016574	rs10305525	6	39056150	A	C	0.100398	-0.0006	0.0024	0.802587	0.61086	0.0703452	3.82955e-18	-0.000982222	0.00393052	0.802667	0.9566	0.0216977	20
Artery Tibial	ENSG00000187486	11	KCNJ11	17407406	rs2285676	11	17408025	G	A	0.375746	-0.0018	0.0013	0.16617	0.501543	0.0339751	2.5722e-49	-0.00358892	0.00260338	0.168029	0.2869	0.0540525	20
Artery Tibial	ENSG00000006071	11	ABCC8	17414432	rs77889556	11	17498057	A	G	0.171968	0.0037	0.0023	0.107683	0.802305	0.0547679	1.36349e-48	0.00461171	0.00288397	0.109802	0.0179961	0.237866	20
Artery Tibial	ENSG00000111725	12	PRKAB1	120105558	rs11064881	12	120146925	A	G	0.0675944	0.0069	0.0027	0.0106018	0.29973	0.0492617	1.16897e-09	0.0230207	0.00977042	0.0184648	0.0184648	0.809029	5
Artery Tibial	ENSG00000140675	16	SLC5A2	31494323	rs11646054	16	31495671	C	G	0.44334	0.0019	0.0014	0.174736	-0.368385	0.0494279	9.12536e-14	-0.00515765	0.00386286	0.181815	0.181815	0.100356	20
Artery Tibial	ENSG00000171105	19	INSR	7112266	rs2081879	19	7249597	T	C	0.477137	-0.0033	0.002	0.0989429	0.16867	0.0240065	2.12525e-12	-0.0195648	0.0121801	0.108208	0.0270886	0.494093	20

## Sheet: Supplementary Table 4
Table S4.The summary-based MR association between antidiabetic drug target gene expression in different tissue and the risk of T2D.
Tissue	probeID	ProbeChr	Gene	Probe_bp	topSNP	topSNP_chr	topSNP_bp	A1	A2	Freq	b_GWAS	se_GWAS	p_GWAS	b_eQTL	se_eQTL	p_eQTL	b_SMR	se_SMR	p_SMR	p_SMR_multi	p_HEIDI	nsnp_HEIDI
Blood	ENSG00000111725	12	PRKAB1	120112496	rs11064881	12	120146925	A	G	0.0675944	0.0104	0.0125	0.405409	0.809455	0.0146735	0	0.0128481	0.0154442	0.405462	0.00217844	0.282296	20
Blood	ENSG00000112164	6	GLP1R	39036046	rs9283907	6	39026703	A	G	0.170974	-0.0035	0.009	0.697358	0.101336	0.0115312	1.5225e-18	-0.0345385	0.0889003	0.69764	0.00118249	0.00353699	19
Blood	ENSG00000132170	3	PPARG	12402361	rs1699346	3	12504295	C	A	0.427435	0.0162	0.0065	0.0126916	0.252822	0.00794678	4.09248e-222	0.0640767	0.0257886	0.0129662	1.30249e-12	0.114917	20
Blood	ENSG00000140675	16	SLC5A2	31498252	rs6565236	16	31517648	T	A	0.258449	-0.0078	0.0072	0.27866	0.0565541	0.00925357	9.8637e-10	-0.137921	0.129296	0.286105	0.286105	0.324031	20
Blood	ENSG00000171105	19	INSR	7203155	rs4640294	19	7297710	G	A	0.258449	0.0163	0.0081	0.0441835	0.0867737	0.009791	7.817e-19	0.187845	0.0957223	0.0497166	0.0264214	0.279654	19
Blood	ENSG00000171503	4	ETFDH	159612026	rs17843966	4	159629814	C	A	0.246521	0.0099	0.0072	0.169131	0.367321	0.00972397	0	0.0269519	0.0196144	0.169414	0.106076	0.283624	20
Blood	ENSG00000187486	11	KCNJ11	17409142	rs2074310	11	17421886	T	C	0.349901	0.0684	0.0066	3.62897e-25	0.157188	0.012183	4.37435e-38	0.435148	0.053856	6.48561e-16	6.48561e-16	0.144494	20
Blood	ENSG00000197635	2	DPP4	162889901	rs13015258	2	162930725	T	G	0.399602	0.0137	0.0066	0.0379164	0.128405	0.00816117	8.90042e-56	0.106694	0.0518455	0.0395974	0.261416	0.18757	20
Artery Aorta	ENSG00000171503	4	ETFDH	159593277	rs11559290	4	159601676	T	C	0.863817	0.0004	0.0095	0.966415	0.570885	0.0700484	3.64315e-16	0.000700667	0.0166411	0.966415	0.966415	0.90871	17
Artery Aorta	ENSG00000187486	11	KCNJ11	17407406	rs2285676	11	17408025	G	A	0.375746	-0.032	0.0066	1.24408e-06	0.511034	0.0446732	2.65755e-30	-0.0626181	0.0140271	8.04171e-06	4.8204e-06	2.20233e-11	20
Artery Aorta	ENSG00000006071	11	ABCC8	17414432	rs77889556	11	17498057	A	G	0.171968	-0.0035	0.0091	0.700522	1.2037	0.0788081	1.14287e-52	-0.0029077	0.00756242	0.700613	0.455276	0.387003	20
Artery Aorta	ENSG00000171105	19	INSR	7112266	rs2081879	19	7249597	T	C	0.477137	0.0159	0.0069	0.0212031	0.277539	0.0352724	3.5908e-15	0.0572892	0.0259056	0.0270037	0.0505214	0.00245229	20
Artery Coronary	ENSG00000171503	4	ETFDH	159593277	rs13101591	4	159491240	A	G	0.866799	0.0008	0.0093	0.931449	0.465968	0.0742736	3.52641e-10	0.00171686	0.0199603	0.931456	0.931456	0.883111	8
Artery Coronary	ENSG00000006071	11	ABCC8	17414432	rs77889556	11	17498057	A	G	0.171968	-0.0035	0.0091	0.700522	1.07385	0.107712	2.06884e-23	-0.0032593	0.00848049	0.700734	0.700734	0.456559	10
Artery Tibial	ENSG00000171503	4	ETFDH	159593277	rs11559290	4	159601676	T	C	0.863817	0.0004	0.0095	0.966415	0.540629	0.0447497	1.32814e-33	0.000739879	0.0175722	0.966415	0.590364	0.936775	20
Artery Tibial	ENSG00000112164	6	GLP1R	39016574	rs10305525	6	39056150	A	C	0.100398	-0.0007	0.0111	0.949716	0.61086	0.0703452	3.82955e-18	-0.00114593	0.0181716	0.949718	0.0873897	0.05468	20
Artery Tibial	ENSG00000187486	11	KCNJ11	17407406	rs2285676	11	17408025	G	A	0.375746	-0.032	0.0066	1.24408e-06	0.501543	0.0339751	2.5722e-49	-0.0638031	0.013851	4.09717e-06	1.0206e-07	9.46248e-14	20
Artery Tibial	ENSG00000006071	11	ABCC8	17414432	rs77889556	11	17498057	A	G	0.171968	-0.0035	0.0091	0.700522	0.802305	0.0547679	1.36349e-48	-0.00436243	0.0113462	0.700621	0.458732	0.370006	20
Artery Tibial	ENSG00000111725	12	PRKAB1	120105558	rs11064881	12	120146925	A	G	0.0675944	0.0104	0.0125	0.405409	0.29973	0.0492617	1.16897e-09	0.0346979	0.0420923	0.409753	0.409753	0.585526	5
Artery Tibial	ENSG00000140675	16	SLC5A2	31494323	rs11646054	16	31495671	C	G	0.44334	0.0123	0.0067	0.0663842	-0.368385	0.0494279	9.12536e-14	-0.033389	0.0187311	0.0746611	0.0746611	0.689334	20
Artery Tibial	ENSG00000171105	19	INSR	7112266	rs2081879	19	7249597	T	C	0.477137	0.0159	0.0069	0.0212031	0.16867	0.0240065	2.12525e-12	0.0942669	0.0430523	0.0285539	0.00527142	0.00283293	20

## Sheet: Supplementary Table 5
Table S5.The summary-based MR association between antidiabetic drug target gene expression in different tissue and the risk of FG.
Tissue	probeID	ProbeChr	Gene	Probe_bp	topSNP	topSNP_chr	topSNP_bp	A1	A2	Freq	b_GWAS	se_GWAS	p_GWAS	b_eQTL	se_eQTL	p_eQTL	b_SMR	se_SMR	p_SMR	p_SMR_multi	p_HEIDI	nsnp_HEIDI
Blood	ENSG00000111725	12	PRKAB1	120112496	rs11064881	12	120146925	A	G	0.0675944	0.0088	0.0053	0.0968386	0.809455	0.0146735	0	0.0108715	0.00655058	0.0969898	0.603288	0.566937	16
Blood	ENSG00000112164	6	GLP1R	39036046	rs9283907	6	39026703	A	G	0.170974	-0.0086	0.0041	0.035944	0.101336	0.0115312	1.5225e-18	-0.0848661	0.0415959	0.0413255	0.0121303	0.0988094	15
Blood	ENSG00000132170	3	PPARG	12402361	rs1699346	3	12504295	C	A	0.427435	-0.00028	0.0039	0.942765	0.252822	0.00794678	4.09248e-222	-0.0011075	0.0154259	0.942765	0.404496	0.111165	20
Blood	ENSG00000140675	16	SLC5A2	31498252	rs6565236	16	31517648	T	A	0.258449	0.0034	0.0029	0.241031	0.0565541	0.00925357	9.8637e-10	0.0601194	0.0522133	0.24956	0.24956	0.662988	10
Blood	ENSG00000171105	19	INSR	7203155	rs3786680	19	7183551	T	C	0.0745527	0.0056	0.0036	0.119814	0.114583	0.0136819	5.5318e-17	0.0488727	0.0319555	0.126166	0.0582929	0.203687	11
Blood	ENSG00000171503	4	ETFDH	159612026	rs12505475	4	159635244	T	C	0.302187	0.0017	0.0029	0.557736	0.344898	0.00941599	9.91853e-294	0.004929	0.00840937	0.557787	0.538587	0.311393	16
Blood	ENSG00000187486	11	KCNJ11	17409142	rs2074311	11	17421860	A	G	0.40159	0.0031	0.0022	0.158808	0.150015	0.0118795	1.47991e-36	0.0206646	0.0147562	0.161394	0.35646	0.0452379	20
Blood	ENSG00000197635	2	DPP4	162889901	rs13015258	2	162930725	T	G	0.399602	-0.00068	0.0041	0.868272	0.128405	0.00816117	8.90042e-56	-0.00529576	0.0319321	0.868279	0.113625	0.27571	18
Artery Aorta	ENSG00000171503	4	ETFDH	159593277	rs11544037	4	159588976	C	A	0.869781	0.0043	0.004	0.282375	0.562042	0.0697125	7.48821e-16	0.00765067	0.00717989	0.286618	0.286618	0.263174	16
Artery Aorta	ENSG00000187486	11	KCNJ11	17407406	rs5210	11	17408251	A	G	0.375746	-0.0022	0.0038	0.562625	0.506158	0.0446816	9.5238e-30	-0.00434647	0.00751734	0.563134	0.563134	0.014958	19
Artery Aorta	ENSG00000006071	11	ABCC8	17414432	rs2237967	11	17492664	C	T	0.514911	-0.016	0.0054	0.00304693	0.485514	0.0671041	4.64719e-13	-0.0329548	0.0120187	0.00610756	0.00610756	0.00526747	13
Artery Aorta	ENSG00000171105	19	INSR	7112266	rs2081879	19	7249597	T	C	0.477137	-0.0032	0.0044	0.467059	0.277539	0.0352724	3.5908e-15	-0.0115299	0.0159212	0.468952	0.664132	0.140325	17
Artery Coronary	ENSG00000171503	4	ETFDH	159593277	rs2346794	4	159492791	A	G	0.866799	0.0055	0.004	0.169131	0.465968	0.0742736	3.52641e-10	0.0118034	0.00878804	0.179233	0.179233	0.262968	3
Artery Tibial	ENSG00000171503	4	ETFDH	159593277	rs11934794	4	159530713	C	G	0.132207	-0.0037	0.0037	0.31731	-0.529387	0.0442953	6.39167e-33	0.00698922	0.00701364	0.318999	0.571825	0.251775	16
Artery Tibial	ENSG00000112164	6	GLP1R	39016574	rs10305525	6	39056150	A	C	0.100398	-0.00028	0.0044	0.94926	0.61086	0.0703452	3.82955e-18	-0.00045837	0.00720315	0.949261	0.832625	0.133426	17
Artery Tibial	ENSG00000187486	11	KCNJ11	17407406	rs5210	11	17408251	A	G	0.375746	-0.0022	0.0038	0.562625	0.500639	0.0339661	3.60159e-49	-0.00439438	0.00759615	0.562926	0.591721	0.00635389	20
Artery Tibial	ENSG00000006071	11	ABCC8	17414432	rs2237967	11	17492664	C	T	0.514911	-0.016	0.0054	0.00304693	0.27936	0.0449488	5.13023e-10	-0.0572738	0.0214142	0.00748245	0.0271394	0.00374144	10
Artery Tibial	ENSG00000111725	12	PRKAB1	120105558	rs11064881	12	120146925	A	G	0.0675944	0.0088	0.0053	0.0968386	0.29973	0.0492617	1.16897e-09	0.0293598	0.0183292	0.109199	0.109199
Artery Tibial	ENSG00000140675	16	SLC5A2	31494323	rs4889664	16	31516210	T	C	0.434394	0.0026	0.0025	0.29834	-0.362112	0.0490618	1.5742e-13	-0.0071801	0.00697214	0.303091	0.303091	0.187382	20
Artery Tibial	ENSG00000171105	19	INSR	7112266	rs2081879	19	7249597	T	C	0.477137	-0.0032	0.0044	0.467059	0.16867	0.0240065	2.12525e-12	-0.018972	0.0262258	0.469429	0.719269	0.145367	17

## Sheet: Supplementary Table 6
Table S6.The summary-based MR association between antidiabetic drug target gene expression in different tissue and the risk of 2h-glucose post-challenge (2hGlu).
Tissue	probeID	ProbeChr	Gene	Probe_bp	topSNP	topSNP_chr	topSNP_bp	A1	A2	Freq	b_GWAS	se_GWAS	p_GWAS	b_eQTL	se_eQTL	p_eQTL	b_SMR	se_SMR	p_SMR	p_SMR_multi	p_HEIDI	nsnp_HEIDI
Blood	ENSG00000111725	12	PRKAB1	120112496	rs36054900	12	120313953	T	C	0.0367793	0.0291983	0.023725	0.218436	-0.241933	0.0220633	5.60519e-28	-0.120688	0.0986801	0.221323	0.193677
Blood	ENSG00000112164	6	GLP1R	39036046	rs874808	6	38773293	A	G	0.38171	0.00822402	0.00882714	0.351505	-0.0570242	0.00834321	8.21202e-12	-0.14422	0.156228	0.355936	0.6466
Blood	ENSG00000132170	3	PPARG	12402361	rs7618046	3	12488027	T	C	0.487078	0.0123	0.0095752	0.198943	0.126119	0.00799791	5.08474e-56	0.0975269	0.0761734	0.20043	0.0158593
Blood	ENSG00000171105	19	INSR	7203155	rs2860183	19	7189375	T	C	0.349901	0.0192104	0.0100381	0.0556523	0.0456439	0.00827183	3.4288e-08	0.420875	0.232773	0.0705919	0.0705919
Blood	ENSG00000171503	4	ETFDH	159612026	rs8396	4	159630817	C	T	0.289264	-0.00447839	0.0096388	0.642203	0.346683	0.00951594	1.33601e-290	-0.0129178	0.0278052	0.64223	0.784583
Blood	ENSG00000187486	11	KCNJ11	17409142	rs757110	11	17418477	C	A	0.351889	0.045666	0.00905876	4.62894e-07	0.154592	0.0121653	5.36557e-37	0.295398	0.0630404	2.78804e-06	7.27938e-05	0.191531	5
Blood	ENSG00000197635	2	DPP4	162889901	rs116302758	2	162904013	C	T	0.0397614	-4.60375e-05	0.0209623	0.998248	0.140163	0.0218499	1.4101e-10	-0.000328457	0.149557	0.998248	0.998248
Artery Aorta	ENSG00000171503	4	ETFDH	159593277	rs11559290	4	159601676	T	C	0.863817	-0.0185342	0.0182916	0.310935	0.570885	0.0700484	3.64315e-16	-0.0324657	0.0322875	0.314646	0.314646
Artery Aorta	ENSG00000187486	11	KCNJ11	17407406	rs10832785	11	17405333	T	C	0.360835	-0.00669956	0.00996132	0.501229	0.473253	0.0462901	1.55407e-24	-0.0141564	0.0210941	0.502152	0.0739915	0.000459956	3
Artery Aorta	ENSG00000171105	19	INSR	7112266	rs2115386	19	7196565	T	C	0.483101	0.00910663	0.0087615	0.298623	-0.204784	0.0359624	1.23817e-08	-0.0444694	0.043491	0.306545	0.306545
Artery Coronary	ENSG00000171503	4	ETFDH	159593277	rs11559290	4	159601676	T	C	0.863817	-0.0185342	0.0182916	0.310935	0.484981	0.0774477	3.79965e-10	-0.0382163	0.0382067	0.317188	0.317188
Artery Tibial	ENSG00000171503	4	ETFDH	159593277	rs11559290	4	159601676	T	C	0.863817	-0.0185342	0.0182916	0.310935	0.540629	0.0447497	1.32814e-33	-0.0342827	0.0339527	0.31263	0.538866
Artery Tibial	ENSG00000187486	11	KCNJ11	17407406	rs10832785	11	17405333	T	C	0.360835	-0.00669956	0.00996132	0.501229	0.468289	0.034503	5.83777e-42	-0.0143065	0.0212978	0.501753	0.0700737	0.000587737	3
Artery Tibial	ENSG00000140675	16	SLC5A2	31494323	rs11150624	16	31476458	T	C	0.446322	0.00183858	0.00967655	0.849306	-0.364259	0.0500529	3.40107e-13	-0.00504745	0.0265741	0.849357	0.849357

## Sheet: Supplementary Table 7
Table S7.The summary-based MR association between antidiabetic drug target gene expression in different tissue and the risk of FI.
Tissue	probeID	ProbeChr	Gene	Probe_bp	topSNP	topSNP_chr	topSNP_bp	A1	A2	Freq	b_GWAS	se_GWAS	p_GWAS	b_eQTL	se_eQTL	p_eQTL	b_SMR	se_SMR	p_SMR	p_SMR_multi	p_HEIDI	nsnp_HEIDI
Blood	ENSG00000111725	12	PRKAB1	120112496	rs11064881	12	120146925	A	G	0.0675944	0.0048	0.0062	0.438816	0.809455	0.0146735	0	0.00592991	0.00766023	0.438861	0.807821	0.486807	16
Blood	ENSG00000112164	6	GLP1R	39036046	rs9283907	6	39026703	A	G	0.170974	-0.0019	0.0047	0.686025	0.101336	0.0115312	1.5225e-18	-0.0187495	0.0464293	0.686339	0.930393	0.534597	15
Blood	ENSG00000132170	3	PPARG	12402361	rs1699346	3	12504295	C	A	0.427435	-0.00047	0.0047	0.920344	0.252822	0.00794678	4.09248e-222	-0.00185902	0.0185903	0.920345	0.0417035	0.758125	20
Blood	ENSG00000140675	16	SLC5A2	31498252	rs6565236	16	31517648	T	A	0.258449	-0.0045	0.0035	0.198543	0.0565541	0.00925357	9.8637e-10	-0.0795698	0.0632423	0.208329	0.208329	0.697579	10
Blood	ENSG00000171105	19	INSR	7203155	rs3786680	19	7183551	T	C	0.0745527	-0.0024	0.0043	0.576749	0.114583	0.0136819	5.5318e-17	-0.0209454	0.0376105	0.577593	0.949271	0.181677	11
Blood	ENSG00000171503	4	ETFDH	159612026	rs12505475	4	159635244	T	C	0.302187	-0.0022	0.0033	0.504985	0.344898	0.00941599	9.91853e-294	-0.00637871	0.00956964	0.505056	0.365436	0.4946	16
Blood	ENSG00000187486	11	KCNJ11	17409142	rs2074311	11	17421860	A	G	0.40159	0.00092	0.0027	0.733299	0.150015	0.0118795	1.47991e-36	0.00613273	0.0180048	0.733392	0.90717	0.391207	20
Blood	ENSG00000197635	2	DPP4	162889901	rs13015258	2	162930725	T	G	0.399602	0.0078	0.0049	0.111421	0.128405	0.00816117	8.90042e-56	0.0607455	0.0383555	0.11325	0.12022	0.322091	18
Artery Aorta	ENSG00000171503	4	ETFDH	159593277	rs11544037	4	159588976	C	A	0.869781	0.002	0.0048	0.676922	0.562042	0.0697125	7.48821e-16	0.00355845	0.00855168	0.677329	0.677329	0.778362	16
Artery Aorta	ENSG00000187486	11	KCNJ11	17407406	rs5210	11	17408251	A	G	0.375746	0.0015	0.0046	0.744359	0.506158	0.0446816	9.5238e-30	0.0029635	0.00909184	0.744461	0.744461	0.0132682	19
Artery Aorta	ENSG00000006071	11	ABCC8	17414432	rs2237967	11	17492664	C	T	0.514911	-0.0046	0.0067	0.492356	0.485514	0.0671041	4.64719e-13	-0.0094745	0.0138618	0.494293	0.494293	0.649841	13
Artery Aorta	ENSG00000171105	19	INSR	7112266	rs2081879	19	7249597	T	C	0.477137	-0.0025	0.0053	0.637142	0.277539	0.0352724	3.5908e-15	-0.00900774	0.0191307	0.637746	0.503592	0.486425	17
Artery Coronary	ENSG00000171503	4	ETFDH	159593277	rs2346794	4	159492791	A	G	0.866799	0.0027	0.0048	0.573775	0.465968	0.0742736	3.52641e-10	0.00579439	0.0103425	0.575307	0.575307	0.662873	3
Artery Tibial	ENSG00000171503	4	ETFDH	159593277	rs11934794	4	159530713	C	G	0.132207	-0.0025	0.0045	0.578515	-0.529387	0.0442953	6.39167e-33	0.00472244	0.00850958	0.578925	0.749544	0.321299	16
Artery Tibial	ENSG00000112164	6	GLP1R	39016574	rs10305525	6	39056150	A	C	0.100398	0.00059	0.0053	0.911362	0.61086	0.0703452	3.82955e-18	0.000965851	0.00867701	0.911369	0.990329	0.357995	17
Artery Tibial	ENSG00000187486	11	KCNJ11	17407406	rs5210	11	17408251	A	G	0.375746	0.0015	0.0046	0.744359	0.500639	0.0339661	3.60159e-49	0.00299617	0.00919051	0.744419	0.579249	0.00744373	20
Artery Tibial	ENSG00000006071	11	ABCC8	17414432	rs2237967	11	17492664	C	T	0.514911	-0.0046	0.0067	0.492356	0.27936	0.0449488	5.13023e-10	-0.0164662	0.0241293	0.494976	0.692468	0.676659	10
Artery Tibial	ENSG00000111725	12	PRKAB1	120105558	rs11064881	12	120146925	A	G	0.0675944	0.0048	0.0062	0.438816	0.29973	0.0492617	1.16897e-09	0.0160144	0.0208521	0.442486	0.442486
Artery Tibial	ENSG00000140675	16	SLC5A2	31494323	rs4889664	16	31516210	T	C	0.434394	0.00093	0.003	0.756561	-0.362112	0.0490618	1.5742e-13	-0.00256827	0.00829203	0.756769	0.756769	0.493375	20
Artery Tibial	ENSG00000171105	19	INSR	7112266	rs2081879	19	7249597	T	C	0.477137	-0.0025	0.0053	0.637142	0.16867	0.0240065	2.12525e-12	-0.0148218	0.031493	0.637899	0.659587	0.500194	17

## Sheet: Supplementary Table 8
Table S8.The summary-based MR association between antidiabetic drug target gene expression in different tissue and the risk of AIS.
Tissue	probeID	ProbeChr	Gene	Probe_bp	topSNP	topSNP_chr	topSNP_bp	A1	A2	Freq	b_GWAS	se_GWAS	p_GWAS	b_eQTL	se_eQTL	p_eQTL	b_SMR	se_SMR	p_SMR	p_SMR_multi	p_HEIDI	nsnp_HEIDI
Blood	ENSG00000111725	12	PRKAB1	120112496	rs11064881	12	120146925	A	G	0.0675944	0.0001	0.0137	0.994176	0.809455	0.0146735	0	0.00012354	0.016925	0.994176	0.0127563	0.37258	20
Blood	ENSG00000112164	6	GLP1R	39036046	rs9283907	6	39026703	A	G	0.170974	0.0047	0.0103	0.648167	0.101336	0.0115312	1.5225e-18	0.0463803	0.101779	0.648608	0.232832	0.348343	18
Blood	ENSG00000132170	3	PPARG	12402361	rs1699346	3	12504295	C	A	0.427435	0.0062	0.0071	0.382533	0.252822	0.00794678	4.09248e-222	0.0245232	0.0280936	0.382712	0.88042	0.0877466	20
Blood	ENSG00000140675	16	SLC5A2	31498252	rs6565236	16	31517648	T	A	0.258449	0.0134	0.0079	0.0898475	0.0565541	0.00925357	9.8637e-10	0.236941	0.144969	0.10217	0.10217	0.669723	20
Blood	ENSG00000171105	19	INSR	7203155	rs4640294	19	7297710	G	A	0.258449	0.0113	0.0093	0.224346	0.0867737	0.009791	7.817e-19	0.130224	0.108178	0.22867	0.192106	0.929672	19
Blood	ENSG00000171503	4	ETFDH	159612026	rs17843966	4	159629814	C	A	0.246521	-0.0079	0.008	0.323398	0.367321	0.00972397	0	-0.0215071	0.0217868	0.323563	0.272155	0.0488811	20
Blood	ENSG00000187486	11	KCNJ11	17409142	rs2074310	11	17421886	T	C	0.349901	0.0158	0.0073	0.0304349	0.157188	0.012183	4.37435e-38	0.100517	0.0470901	0.0327972	0.0327972	0.616656	20
Blood	ENSG00000197635	2	DPP4	162889901	rs13015258	2	162930725	T	G	0.399602	-0.0087	0.0072	0.226919	0.128405	0.00816117	8.90042e-56	-0.0677546	0.0562379	0.228286	0.109322	0.548628	20
Artery Aorta	ENSG00000171503	4	ETFDH	159593277	rs11559290	4	159601676	T	C	0.863817	0.0048	0.0116	0.679026	0.570885	0.0700484	3.64315e-16	0.008408	0.0203455	0.679416	0.679416	0.747374	16
Artery Aorta	ENSG00000187486	11	KCNJ11	17407406	rs2285676	11	17408025	G	A	0.375746	-0.0024	0.0071	0.735342	0.511034	0.0446732	2.65755e-30	-0.00469636	0.0138995	0.735453	0.595312	0.0213955	20
Artery Aorta	ENSG00000006071	11	ABCC8	17414432	rs77889556	11	17498057	A	G	0.171968	-0.0131	0.0118	0.266926	1.2037	0.0788081	1.14287e-52	-0.0108831	0.00982897	0.268186	0.240291	0.626018	20
Artery Aorta	ENSG00000171105	19	INSR	7112266	rs2081879	19	7249597	T	C	0.477137	-0.0009	0.0083	0.913652	0.277539	0.0352724	3.5908e-15	-0.00324279	0.0299085	0.91366	0.9898	0.726828	20
Artery Coronary	ENSG00000171503	4	ETFDH	159593277	rs13101591	4	159491240	A	G	0.866799	0.0075	0.0109	0.491407	0.465968	0.0742736	3.52641e-10	0.0160955	0.0235324	0.493993	0.493993	0.781296	8
Artery Coronary	ENSG00000006071	11	ABCC8	17414432	rs77889556	11	17498057	A	G	0.171968	-0.0131	0.0118	0.266926	1.07385	0.107712	2.06884e-23	-0.0121991	0.0110564	0.269875	0.269875	0.839303	10
Artery Tibial	ENSG00000171503	4	ETFDH	159593277	rs11559290	4	159601676	T	C	0.863817	0.0048	0.0116	0.679026	0.540629	0.0447497	1.32814e-33	0.00887855	0.0214691	0.679203	0.641483	0.781957	20
Artery Tibial	ENSG00000112164	6	GLP1R	39016574	rs10305525	6	39056150	A	C	0.100398	0.0126	0.0125	0.313455	0.61086	0.0703452	3.82955e-18	0.0206267	0.0206004	0.316693	0.405746	0.361444	20
Artery Tibial	ENSG00000187486	11	KCNJ11	17407406	rs2285676	11	17408025	G	A	0.375746	-0.0024	0.0071	0.735342	0.501543	0.0339751	2.5722e-49	-0.00478523	0.01416	0.735409	0.272143	0.00667399	20
Artery Tibial	ENSG00000006071	11	ABCC8	17414432	rs77889556	11	17498057	A	G	0.171968	-0.0131	0.0118	0.266926	0.802305	0.0547679	1.36349e-48	-0.016328	0.0147498	0.268296	0.243474	0.674109	20
Artery Tibial	ENSG00000111725	12	PRKAB1	120105558	rs11064881	12	120146925	A	G	0.0675944	0.0001	0.0137	0.994176	0.29973	0.0492617	1.16897e-09	0.000333634	0.0457078	0.994176	0.994176	0.560555	5
Artery Tibial	ENSG00000140675	16	SLC5A2	31494323	rs11646054	16	31495671	C	G	0.44334	-0.0186	0.0074	0.0119535	-0.368385	0.0494279	9.12536e-14	0.0504907	0.0211993	0.0172322	0.0172322	0.409892	20
Artery Tibial	ENSG00000171105	19	INSR	7112266	rs2081879	19	7249597	T	C	0.477137	-0.0009	0.0083	0.913652	0.16867	0.0240065	2.12525e-12	-0.00533586	0.0492144	0.913662	0.485984	0.763135	20

## Sheet: Supplementary Table 9
Table S9.The summary-based MR association between antidiabetic drug target gene expression in different tissue and the risk of CES.
Tissue	probeID	ProbeChr	Gene	Probe_bp	topSNP	topSNP_chr	topSNP_bp	A1	A2	Freq	b_GWAS	se_GWAS	p_GWAS	b_eQTL	se_eQTL	p_eQTL	b_SMR	se_SMR	p_SMR	p_SMR_multi	p_HEIDI	nsnp_HEIDI
Blood	ENSG00000111725	12	PRKAB1	120112496	rs11064881	12	120146925	A	G	0.0675944	0.0542	0.032	0.0903128	0.809455	0.0146735	0	0.0669586	0.0395514	0.0904646	0.768691	0.0338641	20
Blood	ENSG00000112164	6	GLP1R	39036046	rs9283907	6	39026703	A	G	0.170974	0.0093	0.023	0.685957	0.101336	0.0115312	1.5225e-18	0.0917738	0.227208	0.686271	0.178229	0.60423	18
Blood	ENSG00000132170	3	PPARG	12402361	rs1699346	3	12504295	C	A	0.427435	0.0001	0.0162	0.995075	0.252822	0.00794678	4.09248e-222	0.000395535	0.0640767	0.995075	0.988621	0.0966027	20
Blood	ENSG00000140675	16	SLC5A2	31498252	rs6565236	16	31517648	T	A	0.258449	0.0313	0.018	0.0820543	0.0565541	0.00925357	9.8637e-10	0.553452	0.330912	0.094424	0.094424	0.343531	20
Blood	ENSG00000171105	19	INSR	7203155	rs4640294	19	7297710	G	A	0.258449	0.0326	0.0216	0.131233	0.0867737	0.009791	7.817e-19	0.37569	0.252507	0.136793	0.451636	0.113352	18
Blood	ENSG00000171503	4	ETFDH	159612026	rs17843966	4	159629814	C	A	0.246521	-0.0161	0.0184	0.381574	0.367321	0.00972397	0	-0.0438309	0.0501059	0.381702	0.669609	0.487155	20
Blood	ENSG00000187486	11	KCNJ11	17409142	rs2074310	11	17421886	T	C	0.349901	0.0268	0.0164	0.102228	0.157188	0.012183	4.37435e-38	0.170496	0.105167	0.104976	0.104976	0.542898	20
Blood	ENSG00000197635	2	DPP4	162889901	rs13015258	2	162930725	T	G	0.399602	0.0289	0.0168	0.0853892	0.128405	0.00816117	8.90042e-56	0.22507	0.131616	0.0872571	0.182545	0.180962	20
Artery Aorta	ENSG00000171503	4	ETFDH	159593277	rs11559290	4	159601676	T	C	0.863817	-0.005	0.0246	0.838938	0.570885	0.0700484	3.64315e-16	-0.00875833	0.0431044	0.838987	0.838987	0.886394	17
Artery Aorta	ENSG00000187486	11	KCNJ11	17407406	rs2285676	11	17408025	G	A	0.375746	-0.0143	0.0165	0.386125	0.511034	0.0446732	2.65755e-30	-0.0279825	0.03238	0.387483	0.216221	0.0252027	20
Artery Aorta	ENSG00000006071	11	ABCC8	17414432	rs77889556	11	17498057	A	G	0.171968	0.0119	0.025	0.634074	1.2037	0.0788081	1.14287e-52	0.00988618	0.0207794	0.634239	0.0992259	0.115329	20
Artery Aorta	ENSG00000171105	19	INSR	7112266	rs2081879	19	7249597	T	C	0.477137	0.001	0.0201	0.960321	0.277539	0.0352724	3.5908e-15	0.0036031	0.0724237	0.960321	0.654218	0.562707	20
Artery Coronary	ENSG00000171503	4	ETFDH	159593277	rs13101591	4	159491240	A	G	0.866799	0.0014	0.0233	0.952087	0.465968	0.0742736	3.52641e-10	0.0030045	0.0500057	0.95209	0.95209	0.830925	8
Artery Coronary	ENSG00000006071	11	ABCC8	17414432	rs77889556	11	17498057	A	G	0.171968	0.0119	0.025	0.634074	1.07385	0.107712	2.06884e-23	0.0110816	0.0233072	0.63446	0.63446	0.0545109	10
Artery Tibial	ENSG00000171503	4	ETFDH	159593277	rs11559290	4	159601676	T	C	0.863817	-0.005	0.0246	0.838938	0.540629	0.0447497	1.32814e-33	-0.00924849	0.045509	0.83896	0.663855	0.910171	20
Artery Tibial	ENSG00000112164	6	GLP1R	39016574	rs10305525	6	39056150	A	C	0.100398	0.0131	0.0279	0.638688	0.61086	0.0703452	3.82955e-18	0.0214452	0.04574	0.639177	0.84854	0.548177	20
Artery Tibial	ENSG00000187486	11	KCNJ11	17407406	rs2285676	11	17408025	G	A	0.375746	-0.0143	0.0165	0.386125	0.501543	0.0339751	2.5722e-49	-0.028512	0.0329551	0.386942	0.636633	0.0253122	20
Artery Tibial	ENSG00000006071	11	ABCC8	17414432	rs77889556	11	17498057	A	G	0.171968	0.0119	0.025	0.634074	0.802305	0.0547679	1.36349e-48	0.0148323	0.0311767	0.634253	0.1053	0.117708	19
Artery Tibial	ENSG00000111725	12	PRKAB1	120105558	rs11064881	12	120146925	A	G	0.0675944	0.0542	0.032	0.0903128	0.29973	0.0492617	1.16897e-09	0.180829	0.110822	0.102741	0.102741	0.360039	3
Artery Tibial	ENSG00000140675	16	SLC5A2	31494323	rs11646054	16	31495671	C	G	0.44334	-0.0213	0.0164	0.194019	-0.368385	0.0494279	9.12536e-14	0.0578199	0.0451896	0.200722	0.200722	0.406286	20
Artery Tibial	ENSG00000171105	19	INSR	7112266	rs2081879	19	7249597	T	C	0.477137	0.001	0.0201	0.960321	0.16867	0.0240065	2.12525e-12	0.00592874	0.119171	0.960322	0.456622	0.614788	20

## Sheet: Supplementary Table 10
Table S10.The summary-based MR association between antidiabetic drug target gene expression in different tissue and the risk of LAS.
Tissue	probeID	ProbeChr	Gene	Probe_bp	topSNP	topSNP_chr	topSNP_bp	A1	A2	Freq	b_GWAS	se_GWAS	p_GWAS	b_eQTL	se_eQTL	p_eQTL	b_SMR	se_SMR	p_SMR	p_SMR_multi	p_HEIDI	nsnp_HEIDI
Blood	ENSG00000111725	12	PRKAB1	120112496	rs11064881	12	120146925	A	G	0.0675944	0.0472	0.0435	0.277896	0.809455	0.0146735	0	0.0583108	0.0537502	0.277989	0.683208	0.459658	20
Blood	ENSG00000112164	6	GLP1R	39036046	rs9283907	6	39026703	A	G	0.170974	-0.0583	0.0313	0.0625158	0.101336	0.0115312	1.5225e-18	-0.575313	0.315735	0.0684335	0.233821	0.723581	15
Blood	ENSG00000132170	3	PPARG	12402361	rs1699346	3	12504295	C	A	0.427435	0.0393	0.0217	0.0701316	0.252822	0.00794678	4.09248e-222	0.155445	0.0859701	0.0705859	0.141662	0.157141	20
Blood	ENSG00000140675	16	SLC5A2	31498252	rs6565236	16	31517648	T	A	0.258449	0.0439	0.024	0.0673746	0.0565541	0.00925357	9.8637e-10	0.776248	0.442972	0.0797112	0.0797112	0.652542	20
Blood	ENSG00000171105	19	INSR	7203155	rs4640294	19	7297710	G	A	0.258449	0.0569	0.0304	0.0612467	0.0867737	0.009791	7.817e-19	0.655729	0.358064	0.0670534	0.646453	0.275406	16
Blood	ENSG00000171503	4	ETFDH	159612026	rs17843966	4	159629814	C	A	0.246521	-0.0121	0.0248	0.625618	0.367321	0.00972397	0	-0.0329412	0.0675215	0.625647	0.769455	0.147143	20
Blood	ENSG00000187486	11	KCNJ11	17409142	rs2074310	11	17421886	T	C	0.349901	0.008	0.0221	0.717359	0.157188	0.012183	4.37435e-38	0.0508945	0.140651	0.717465	0.717465	0.092165	20
Blood	ENSG00000197635	2	DPP4	162889901	rs13015258	2	162930725	T	G	0.399602	-0.0043	0.0224	0.84777	0.128405	0.00816117	8.90042e-56	-0.0334879	0.174462	0.847781	0.712571	0.898466	20
Artery Aorta	ENSG00000171503	4	ETFDH	159593277	rs11559290	4	159601676	T	C	0.863817	-0.0581	0.0326	0.0747152	0.570885	0.0700484	3.64315e-16	-0.101772	0.0584538	0.0816721	0.0816721	0.824977	13
Artery Aorta	ENSG00000187486	11	KCNJ11	17407406	rs2285676	11	17408025	G	A	0.375746	-0.0107	0.0223	0.631355	0.511034	0.0446732	2.65755e-30	-0.0209379	0.0436754	0.631655	0.698294	0.723773	20
Artery Aorta	ENSG00000006071	11	ABCC8	17414432	rs77889556	11	17498057	A	G	0.171968	-0.0408	0.0344	0.235604	1.2037	0.0788081	1.14287e-52	-0.0338955	0.0286646	0.237013	0.0208986	0.0159217	19
Artery Aorta	ENSG00000171105	19	INSR	7112266	rs2081879	19	7249597	T	C	0.477137	-0.0697	0.0296	0.0185362	0.277539	0.0352724	3.5908e-15	-0.251136	0.111325	0.0240782	0.000770994	0.442142	20
Artery Coronary	ENSG00000171503	4	ETFDH	159593277	rs13101591	4	159491240	A	G	0.866799	-0.0684	0.0308	0.0263659	0.465968	0.0742736	3.52641e-10	-0.146791	0.070118	0.0363057	0.0363057	0.589493	6
Artery Coronary	ENSG00000006071	11	ABCC8	17414432	rs77889556	11	17498057	A	G	0.171968	-0.0408	0.0344	0.235604	1.07385	0.107712	2.06884e-23	-0.0379941	0.0322602	0.2389	0.2389	0.0422234	9
Artery Tibial	ENSG00000171503	4	ETFDH	159593277	rs11559290	4	159601676	T	C	0.863817	-0.0581	0.0326	0.0747152	0.540629	0.0447497	1.32814e-33	-0.107467	0.0609527	0.077879	0.187243	0.393232	15
Artery Tibial	ENSG00000112164	6	GLP1R	39016574	rs10305525	6	39056150	A	C	0.100398	0.0332	0.037	0.36956	0.61086	0.0703452	3.82955e-18	0.0543496	0.0608928	0.372101	0.38335	0.691372	20
Artery Tibial	ENSG00000187486	11	KCNJ11	17407406	rs2285676	11	17408025	G	A	0.375746	-0.0107	0.0223	0.631355	0.501543	0.0339751	2.5722e-49	-0.0213342	0.0444863	0.631535	0.510399	0.696097	20
Artery Tibial	ENSG00000006071	11	ABCC8	17414432	rs77889556	11	17498057	A	G	0.171968	-0.0408	0.0344	0.235604	0.802305	0.0547679	1.36349e-48	-0.0508535	0.0430168	0.237135	0.0237393	0.0254033	18
Artery Tibial	ENSG00000111725	12	PRKAB1	120105558	rs11064881	12	120146925	A	G	0.0675944	0.0472	0.0435	0.277896	0.29973	0.0492617	1.16897e-09	0.157475	0.14742	0.285428	0.285428	0.869254	3
Artery Tibial	ENSG00000140675	16	SLC5A2	31494323	rs11646054	16	31495671	C	G	0.44334	-0.0322	0.0217	0.137843	-0.368385	0.0494279	9.12536e-14	0.0874086	0.0600619	0.145584	0.145584	0.128258	20
Artery Tibial	ENSG00000171105	19	INSR	7112266	rs2081879	19	7249597	T	C	0.477137	-0.0697	0.0296	0.0185362	0.16867	0.0240065	2.12525e-12	-0.413233	0.185084	0.0255703	0.00981876	0.635914	20

[truncated: 10 more sheets: Supplementary Table 11, Supplementary Table 12, Supplementary Table 13, Supplementary Table 14, Supplementary Table 15, Supplementary Table 16, Supplementary Table 17, Supplementary Table 18, Supplementary Table 19, Supplementary Table 20]
